# Supplementary material for: Association between menstrual cycle phase and metabolites in healthy, regularly menstruating women in UK Biobank, and effect modification by inflammatory markers and risk factors for metabolic disease
Source: BMC Med. 2023 Dec 8;21:488. doi: 10.1186/s12916-023-03195-w (PMC10709933; doi:10.1186/s12916-023-03195-w)
Supplement: Supplementary file 1 — Additional file 1: Table S1. Relationship between participant characteristics and menstrual cycle status. Table S2. Participant characteristics in the early follicular phase, ovulatory phase and mid-luteal phase. Table S3. Effect of anthropometric, lifestyle, fitness and inflammatory markers on the association between metabolite concentration in the early follicular phase, ovulatory phase and mid-luteal phase. Table S4. Anthropometric, lifestyle and fitness markers as potential effect modifiers of the association between menstrual cycle phase and metabolites. Table S5. Anthropometric, lifestyle and fitness markers as potential effect modifiers of the association between menstrual cycle phase and metabolites in the early follicular phase, ovulatory phase and mid-luteal phase. Table S6-S8. Results obtained in the sensitivity analysis for menstrual cycle symptoms. Table S9-S12. Results obtained in the sensitivity analysis for fasting duration. [file 12916_2023_3195_MOESM1_ESM.xlsx]

## Sheet: Table titles and legends
Tab name	Title	Legend
Table S1	Relationship between participant characteristics and menstrual cycle status	P-value represents significance level for smoothed terms in the GAM. Bold face text denotes significant p-value (<0.05). Analyses were adjusted for age, ethnicity and deprivation. Menstrual cycle phase values are shown on a scale of 0-1, this corresponds to the approximate phases: follicular phase, 0-0.54; luteal phase 0.54-1 (1). BMI, body mass index; EDF, estimated degrees of freedom;MC, menstr…
Table S2	Participant charcateristics in the early follicular phase, ovulatory phase and mid-luteal phase	P-values represent significance level for smoothed terms in the GAM. Bold face text denotes significant p-value (<0.05). Analyses were adjusted for age, ethnicity and deprivation. Early follicular phase corresponds to a menstrual cycle status of 0.06. Ovulation phase corresponds to a menstrual cycle status of 0.54. Mid-luteal phase corresponds to a menstrual cycle status of 0.76. Dev exp, devianc…
Table S3	Effect of anthropometric, lifestyle, fitness and inflammatory markers on the association between metabolite concentration in the early follicular phase, ovulatory phase and mid-luteal phase	Model p-values represent significance for the smoothed term of menstrual cycle phase in the GAM. Interaction p-value represents F-test comparing model fit with and without inclusion of mediator. Bold face text denotes significant p-value (<0.05). Analyses were adjusted for age, ethnicity, deprivation and fasting duration. Early follicular phase corresponds to a menstrual cycle status of 0.06. Ovu…
Table S4	Anthropometric, lifestyle and fitness markers as potential effect modifiers of the association between menstrual cycle phase and metabolites	P-value represents significance for the smoothed term of menstrual cycle phase in the GAM. Bold face text denotes significant p-value (<0.05). Analyses were adjusted for age, ethnicity and deprivation. Fat mass %, muscle mass %, age specific grip strength (kg) z-score, and age specific cardiorespiratory fitness (METs) z-score are categorised as quartiles. Physical activity (METs) is categorised i…
Table S5	Anthropometric, lifestyle and fitness markers as potential effect modifiers of the association between menstrual cycle phase and metabolites in the early follicular phase, ovulatory phase and mid-luteal phase	P-value represents significance for the smoothed term of menstrual cycle phase in the GAM. Bold face text denotes significant p-value (<0.05). Analyses were adjusted for age, ethnicity and deprivation. Fat mass %, muscle mass %, age specific grip strength (kg) z-score, and age specific cardiorespiratory fitness (METs) z-score are categorised as quartiles. Physical activity (METs) is categorised i…
Table S6	Variation in outcome variables across the menstrual cycle in participants without reported menstrual cycle symptoms.	P-value represents significance for the smoothed term of menstrual cycle phase in the GAM. Bold face text denotes significant p-value (<0.05). Analyses were adjusted for age, ethnicity and deprivation. Participants reporting any physical symptoms associated with the menstrual cycle (abdominal discomfort, abdominal pain, menstrual cramps or other problems) were excluded.Menstrual cycle phase value…
Table S7	Effect of continuous covariates on variation in metabolites across the menstrual cycle in participants without reported menstrual cycle symptoms.	P-value represents significance for the smoothed term of menstrual cycle phase in the GAM. Bold face text denotes significant p-value (<0.05). Analyses were adjusted for age, ethnicity and deprivation. Participants reporting any physical symptoms associated with the menstrual cycle (abdominal discomfort, abdominal pain, menstrual cramps or other problems) were excluded. Menstrual cycle phase valu…
Table S8	Anthropometric, lifestyle and fitness markers as potential effect modifiers of the association between menstrual cycle phase and metabolites in participants without reported menstrual cycle symptoms.	P-value represents significance for the smoothed term of menstrual cycle phase in the GAM. Bold face text denotes significant p-value (<0.05). Analyses were adjusted for age, ethnicity, deprivation. Participants reporting any physical symptoms associated with the menstrual cycle (abdominal discomfort, abdominal pain, menstrual cramps or other problems) were excluded. Fat mass %, muscle mass %, ag…
Table S9	Relationship between metabolites and menstrual cycle status in model adjusted for fasting duration	P-value represents significance for the smoothed term of menstrual cycle phase in the GAM. Bold face text denotes significant p-value (<0.05). Analyses were adjusted for age, ethnicity, deprivation and fasting duration. Menstrual cycle (MC) status are shown on a scale of 0-1, this corresponds to the approximate phases: follicular phase, 0-0.54; luteal phase 0.54-1 (1). EDF, estimated degrees of f…
Table S10	Effect of anthropometric, lifestyle, fitness and inflammatory markers on the association between metabolite concentration with menstrual cycle phase adjusted for fasting duration.	P-value represents significance for the smoothed term of menstrual cycle phase in the GAM. Bold face text denotes significant p-value (<0.05). Analyses were adjusted for age, ethnicity, deprivation and fasting duration. Menstrual cycle phase values are shown on a scale of 0-1, this corresponds to the approximate phases: follicular phase, 0-0.54; luteal phase 0.54-1 (1). BMI, body mass index; EDF,…
Table S11	Anthropometric, lifestyle and fitness markers as potential effect modifiers of the association between menstrual cycle phase and metabolites adjusted for fasting duration	P-value represents significance for the smoothed term of menstrual cycle phase in the GAM. Bold face text denotes significant p-value (<0.05). Analyses were adjusted for age, ethnicity, deprivation and fasting duration. Fat mass %, muscle mass %, age specific grip strength (kg) z-score, and age specific cardiorespiratory fitness (METs) z-score are categorised as quartiles. Physical activity (METs…
Table S12	Metabolite concentration across fasting durations.	Values are represented as mean ± 1 SD. P-value represents paired t-test between consecutive hours of fasting duration (i.e. 0-1, 1-2, etc). Bold type font represents a significant P-value (< 0.05). HDL, high density lipoprotein; LDL, low density lipoprotein. Note: significant p-value for glucose at 0 hr vs 1 hr is at a timepoint prior to the 4 hr threshold for fasting duration implemented as a pa…
References:
1	Bull JR, Rowland SP, Scherwitzl EB, Scherwitzl R, Danielsson KG, Harper J. Real-world menstrual cycle characteristics of more than 600,000 menstrual cycles. npj Digit Med 2: 83, 2019. doi: 10.1038/s41746-019-0152-7.

## Sheet: Table S1
Variable	N val	EDF	p-value	Minimum (IU (MC status)	Maximum (IU (MC status)	Variation (IU (%))
Age (yr)	8659	0.1	0.354	44.9 (0.63)	44.91 (0.08)	0.0 (0.0)
Weight (kg)	8633	1.9	0.008	70.0 (0.29)	71.01 (0.83)	1.0 (1.5)
Height (m)	8633	5.1	0.214	1.6 (0.17)	1.7 (0.96)	0.0 (0.3)
BMI (kg/m2)	8633	1.8	0.016	26.0 (0.29)	26.3 (0.79)	0.3 (1.3)
Fat mass (kg)	8523	2.1	0.001	24.5 (0.29)	25.4 (0.79)	0.9 (3.8)
Fat mass (%)	8523	2.2	<0.001	33.8 (0.29)	34.6 (0.79)	0.8 (2.3)
Fat-free mass (kg)	8528	1.2	0.114	45.5 (0.33)	45.7 (0.88)	0.2 (0.4)
Fat-free mass (%)	8520	2.3	<0.001	26.8 (0.79)	27.3 (0.29)	0.4 (1.6)
HBA1c (mmol/mol)	8157	3.8	0.336	32.7 (0.00)	32.9 (0.63)	0.2 (0.6)
Walking PA (MET min/wk)	7333	5	0.045	1022.5 (0.04)	1147.0 (0.83)	124.5 (11.5)
Moderate PA (MET min/ wk)	7333	1	0.135	760.8 (0.17)	792.4 (0.67)	31.6 (4.1)
Vigorous PA (META min/ wk)	7333	6.2	0.032	603.5 (0.29)	734.7 (0.50)	131.3 (19.6)
Summed PA (MET min/ wk)	7333	5.7	0.02	2378.4 (0.33)	2666.2 (0.83)	287.8 (11.4)
Grip strength (kg)	8634	7.1	0.025	26.7 (0.21)	27.7 (0.88)	1.0 (3.5)
Cardiorespiratory fitness (METs)	1640	1.9	0.013	9.7 (0.92)	10.0 (0.38)	0.4 (3.6)

## Sheet: Table S2
Variable	N val	EDF	p-value	Early follicular phase (value (CI))	Ovulation (value (CI))	Mid luteal phase (value (CI))
Glucose (mmol/L)	7780	1.32116	0.0719502	4.79 (4.77-4.81)	4.77 (4.76-4.79)	4.79 (4.77-4.8)
Total cholesterol (mmol/L)	8651	3.4039	0.000271628	5.37 (5.33-5.41)	5.39 (5.35-5.42)	5.34 (5.3-5.39)
Triglyceride (mmol/L)	8653	4.00247	0.0660085	1.2 (1.17-1.22)	1.22 (1.19-1.25)	1.22 (1.19-1.25)
LDL (mmol/L)	8638	3.57247	0.012074	3.29 (3.26-3.32)	3.26 (3.23-3.29)	3.26 (3.23-3.3)
HDL (mmol/L)	7779	2.90287	0	1.54 (1.53-1.56)	1.58 (1.57-1.6)	1.54 (1.52-1.56)
Total:HDL cholesterol (mmol/L)	7776	5.42557	0.000290307	3.63 (3.58-3.68)	3.52 (3.47-3.57)	3.62 (3.57-3.68)
tyG index (mmol/L)	7778	3.56808	0.0998947	4.5 (4.49-4.51)	4.51 (4.5-4.52)	4.51 (4.5-4.52)
Weight (kg)	8633	1.92564	0.00779883	70.49 (69.97-71.01)	70.37 (69.87-70.87)	70.95 (70.42-71.49)
Height (m)	8633	5.08901	0.214188	1.64 (1.64-1.65)	1.64 (1.64-1.65)	1.64 (1.64-1.65)
BMI (kg/m2)	8633	1.78851	0.0160068	26.1 (25.91-26.28)	26.07 (25.89-26.24)	26.26 (26.07-26.45)
Fat mass (kg)	8523	2.1304	0.00106466	24.89 (24.5-25.27)	24.91 (24.54-25.28)	25.42 (25.03-25.82)
Fat mass (%)	8528	2.18555	0.000153354	34.07 (33.8-34.34)	34.11 (33.85-34.37)	34.52 (34.24-34.8)
Fat-free mass (kg)	8528	1.21407	0.114109	45.59 (45.43-45.75)	45.52 (45.37-45.68)	45.62 (45.45-45.78)
Fat-free mass (%)	8520	2.34453	5.05176e-05	27.11 (26.97-27.25)	27.08 (26.94-27.22)	26.84 (26.7-26.99)
HBA1c (mmol/mol)	8157	3.83497	0.336152	32.71 (32.54-32.87)	32.86 (32.7-33.03)	32.84 (32.67-33.01)
Walking PA (MET min/wk)	7333	5.03045	0.0447031	1022.48 (964.6-1080.35)	1081.25 (1021.84-1140.66)	1127.69 (1064.95-1190.43)
Moderate PA (MET min/ wk)	7333	1.04786	0.135137	765.16 (729.28-801.03)	789.61 (755.24-823.97)	790.56 (754.64-826.47)
Vigorous PA (META min/ wk)	7333	6.23048	0.0316078	626.7 (569.6-683.8)	709.88 (648.82-770.95)	674.79 (610.36-739.22)
Summed PA (MET min/ wk)	7333	5.66882	0.0198031	2385.66 (2254.46-2516.87)	2609.48 (2471.95-2747.01)	2607.68 (2462.53-2752.83)
Grip strength (kg)	8634	7.05652	0.0251955	26.95 (26.63-27.26)	26.98 (26.63-27.33)	26.92 (26.55-27.28)
Cardiorespiratory fitness (METs)	1640	1.85567	0.0126871	9.71 (9.51-9.91)	9.94 (9.75-10.13)	9.74 (9.54-9.94)

## Sheet: Table S3
Variable	mediator	N val	EDF	Dev exp	Early follicular phase (value (CI))	Ovulation (value (CI))	Mid luteal phase (value (CI))	p-value	Interaction p-value
Glucose	BMI (kg/m2)	7754	1.26173	0.0146784	4.79 (4.77-4.81)	4.77 (4.76-4.79)	4.78 (4.77-4.8)	0.0804056	3.20821e-13
	Fat mass (%)	7657	1.32332	0.016672	4.79 (4.78-4.81)	4.77 (4.76-4.79)	4.78 (4.77-4.8)	0.0696984	6.52352e-13
	CRP (mg/dL)	7759	1.26817	0.0106175	4.79 (4.77-4.81)	4.77 (4.76-4.79)	4.79 (4.77-4.8)	0.0856427	1.69542e-05
	Cardiorespiratory fitness (METs)	1540	3.61085	0.0412167	4.86 (4.81-4.9)	4.87 (4.82-4.91)	4.92 (4.87-4.97)	0.0296716	0.000159754
	Grip strength (kg)	7757	1.3054	0.00718257	4.79 (4.77-4.81)	4.77 (4.76-4.79)	4.79 (4.77-4.8)	0.0744037	0.320128
	Summed PA (MET min/wk)	6583	1.16803	0.0072845	4.79 (4.77-4.8)	4.78 (4.76-4.79)	4.79 (4.77-4.81)	0.121784	0.209988
	IGF-1 (mmol/L)	7780	1.56696e-08	0.0101042	4.78 (4.77-4.79)	4.78 (4.77-4.79)	4.78 (4.77-4.79)	0.532358	7.39226e-07
	Fat-free muscle mass (%)	7649	1.3477	0.0131837	4.79 (4.78-4.81)	4.77 (4.76-4.79)	4.78 (4.77-4.8)	0.0648994	3.8344e-09
Triglyercide	BMI (kg/m2)	8627	4.30094	0.162325	1.2 (1.17-1.23)	1.23 (1.2-1.26)	1.21 (1.18-1.24)	0.00977452	9.44295e-293
	Fat Mass (%)	8522	3.99255	0.146316	1.2 (1.17-1.23)	1.22 (1.19-1.25)	1.2 (1.17-1.23)	0.0259612	5.36187e-254
	CRP (mg/dL)	8629	3.72885	0.121409	1.19 (1.16-1.21)	1.22 (1.2-1.25)	1.21 (1.18-1.24)	0.00820358	1.12359e-200
	Cardiorespiratory fitness (METs)	1638	3.52638	0.108917	1.17 (1.11-1.23)	1.26 (1.2-1.32)	1.19 (1.13-1.25)	0.0147706	8.13857e-26
	Grip strength (kg)	8628	3.95594	0.0210285	1.2 (1.17-1.23)	1.22 (1.19-1.25)	1.22 (1.19-1.25)	0.0792358	4.72529e-06
	Summed PA (MET min/wk)	7328	0.342081	0.0292179	1.2 (1.18-1.22)	1.2 (1.19-1.22)	1.2 (1.18-1.22)	0.296275	6.69937e-20
	IGF-1 (mmol/L)	8653	4.07497	0.0238737	1.18 (1.15-1.21)	1.22 (1.19-1.25)	1.21 (1.18-1.25)	0.00424484	1.51742e-12
	Fat-free muscle mass (%)	8514	4.02172	0.135518	1.21 (1.18-1.23)	1.22 (1.19-1.25)	1.2 (1.17-1.23)	0.0361391	3.1627e-228
TyG index	BMI (kg/m2)	7752	4.00412	0.196664	4.5 (4.49-4.51)	4.51 (4.5-4.52)	4.51 (4.5-4.52)	0.0221785	1.52333413764847e-315
	Fat Mass (%)	7655	3.72304	0.180609	4.5 (4.49-4.51)	4.51 (4.5-4.52)	4.51 (4.49-4.52)	0.0616882	7.62921e-279
	CRP (mg/dL)	7757	3.7076	0.144195	4.5 (4.49-4.51)	4.51 (4.5-4.52)	4.51 (4.5-4.52)	0.00874023	6.15316e-206
	Cardiorespiratory fitness (METs)	1540	3.51392	0.139106	4.5 (4.48-4.52)	4.53 (4.51-4.56)	4.52 (4.5-4.54)	0.0116856	1.23583e-31
	Grip strength (kg)	7755	3.5042	0.030646	4.5 (4.49-4.51)	4.51 (4.5-4.52)	4.51 (4.5-4.52)	0.107753	7.18097e-05
	Summed PA (MET min/wk)	6581	0.852535	0.0404465	4.5 (4.49-4.51)	4.51 (4.5-4.51)	4.5 (4.5-4.51)	0.208533	2.76059e-16
	IGF-1 (mmol/L)	7778	3.77246	0.0364399	4.49 (4.48-4.5)	4.51 (4.5-4.52)	4.51 (4.5-4.52)	0.00276079	2.62338e-15
	Fat-free muscle mass (%)	7647	3.72095	0.168172	4.51 (4.5-4.52)	4.51 (4.5-4.52)	4.51 (4.49-4.52)	0.082846	1.20522e-253
HDL	BMI (kg/m2)	7753	2.76538	0.1648	1.54 (1.52-1.55)	1.58 (1.57-1.59)	1.54 (1.53-1.56)	0	7.38691e-266
	Fat Mass (%)	7656	2.66342	0.145684	1.54 (1.52-1.55)	1.58 (1.57-1.59)	1.55 (1.53-1.56)	0	2.81647e-225
	CRP (mg/dL)	7758	3.06812	0.0902207	1.54 (1.53-1.56)	1.58 (1.57-1.6)	1.54 (1.53-1.56)	5.61527e-07	1.56885e-120
	Cardiorespiratory fitness (METs)	1541	2.95208	0.0888504	1.58 (1.55-1.61)	1.6 (1.57-1.63)	1.57 (1.54-1.61)	0.026493	2.24446e-21
	Grip strength (kg)	7756	2.94193	0.0210858	1.54 (1.53-1.56)	1.58 (1.57-1.6)	1.54 (1.52-1.56)	0	0.000525893
	Summed PA (MET min/wk)	6581	2.58702	0.0318477	1.55 (1.53-1.56)	1.59 (1.57-1.6)	1.55 (1.53-1.56)	3.57684e-07	1.37539e-20
	IGF-1 (mmol/L)	7779	3.54638	0.0240872	1.55 (1.53-1.57)	1.58 (1.57-1.6)	1.54 (1.52-1.56)	4.02403e-05	1.80877e-08
	Fat-free muscle mass (%)	7648	2.63226	0.129663	1.54 (1.52-1.55)	1.58 (1.57-1.59)	1.55 (1.53-1.56)	0	1.09309e-194
LDL	BMI (kg/m2)	8612	3.58502	0.0758779	3.29 (3.26-3.32)	3.27 (3.24-3.3)	3.26 (3.22-3.29)	0.00120434	3.20135e-114
	Fat Mass (%)	8507	3.49712	0.0828585	3.29 (3.26-3.32)	3.26 (3.23-3.29)	3.25 (3.22-3.28)	0.000253348	3.87007e-127
	CRP (mg/dL)	8614	3.65863	0.0420004	3.28 (3.25-3.31)	3.26 (3.23-3.3)	3.26 (3.23-3.29)	0.0033076	5.80274e-45
	Cardiorespiratory fitness (METs)	1639	6.00192e-10	0.0590037	3.27 (3.24-3.31)	3.27 (3.24-3.31)	3.27 (3.24-3.31)	0.953119	9.99643e-13
	Grip strength (kg)	8613	3.52047	0.0160919	3.29 (3.25-3.32)	3.26 (3.23-3.29)	3.26 (3.23-3.29)	0.0151381	0.0618567
	Summed PA (MET min/wk)	7315	3.49405	0.0232848	3.28 (3.24-3.31)	3.25 (3.22-3.28)	3.25 (3.21-3.29)	0.00712435	NA
	IGF-1 (mmol/L)	8638	3.62448	0.0194255	3.27 (3.24-3.3)	3.27 (3.23-3.3)	3.26 (3.23-3.29)	0.00306432	3.52975e-08
	Fat-free muscle mass (%)	8499	3.43588	0.0839527	3.29 (3.26-3.32)	3.27 (3.24-3.3)	3.25 (3.22-3.28)	0.00023792	6.82677e-129
Total cholesterol	BMI (kg/m2)	8625	3.42902	0.0427105	5.37 (5.33-5.41)	5.39 (5.35-5.43)	5.34 (5.3-5.38)	3.01221e-05	5.53766e-37
	Fat mass (%)	8520	3.30058	0.0478348	5.37 (5.34-5.41)	5.39 (5.35-5.42)	5.33 (5.29-5.37)	7.36474e-06	1.89136e-46
	CRP (mg/dL)	8627	3.38848	0.0339822	5.37 (5.33-5.41)	5.39 (5.35-5.43)	5.34 (5.3-5.38)	6.14077e-05	1.32926e-17
	Cardiorespiratory fitness (METs)	1639	0.429514	0.0440224	5.4 (5.34-5.45)	5.41 (5.35-5.46)	5.4 (5.34-5.45)	0.292257	0.000114657
	Grip strength (kg)	8626	3.36887	0.022582	5.37 (5.33-5.41)	5.39 (5.35-5.42)	5.34 (5.3-5.38)	0.000313387	0.145859
	Summed PA (MET min/wk)	7326	3.41836	0.0251196	5.36 (5.32-5.4)	5.38 (5.33-5.42)	5.33 (5.29-5.38)	0.000118906	0.000788446
	IGF-1 (mmol/L)	8651	3.29757	0.0249748	5.36 (5.33-5.4)	5.39 (5.35-5.43)	5.34 (5.3-5.38)	4.51423e-05	0.000522239
	Fat-free muscle mass (%)	8512	3.26146	0.0502031	5.38 (5.34-5.42)	5.39 (5.35-5.42)	5.33 (5.29-5.37)	6.13132e-06	6.97237e-51
Total:HDL cholesterol	BMI (kg/m2)	7750	5.34567	0.217472	3.65 (3.6-3.69)	3.53 (3.49-3.58)	3.61 (3.56-3.66)	6.98256e-05	0
	Fat Mass (%)	7653	5.82558	0.20202	3.65 (3.61-3.7)	3.52 (3.47-3.57)	3.6 (3.55-3.65)	2.83582e-05	0
	CRP (mg/dL)	7755	5.72151	0.120274	3.62 (3.57-3.66)	3.52 (3.47-3.57)	3.62 (3.57-3.67)	0.000558254	3.18634e-183
	Cardiorespiratory fitness (METs)	1540	3.36127	0.125991	3.55 (3.47-3.64)	3.53 (3.45-3.61)	3.56 (3.47-3.64)	0.170017	4.6185e-36
	Grip strength (kg)	7753	5.69419	0.0177315	3.63 (3.58-3.68)	3.51 (3.46-3.57)	3.62 (3.57-3.68)	0.000337776	1.34612e-05
	Summed PA (MET min/wk)	6578	4.33861	0.0324565	3.61 (3.56-3.66)	3.51 (3.46-3.56)	3.6 (3.55-3.66)	0.00225962	1.48753e-22
	IGF-1 (mmol/L)	7776	6.29365	0.0221927	3.6 (3.54-3.65)	3.51 (3.46-3.57)	3.62 (3.56-3.67)	0.00205687	1.46436e-11
	Fat-free muscle mass (%)	7645	6.0808	0.18611	3.66 (3.62-3.71)	3.52 (3.47-3.57)	3.6 (3.55-3.65)	2.47033e-05	3.18975357502594e-311

## Sheet: Table S4
Variable	Level	N val	EDF	dev exp	Minimum (IU (MC phase))	Maximum (IU (MC phase))	Variation (IU (%))	p-value	Interaction p-value
Fat mass (%)
Glucose	1	7652	3.0373e-08	0.0119551	4.75 (0.5)	4.75 (0)	0 (0)	0.626466	<0.001
	2	7652	1.01348	0.0119551	4.75 (0.58)	4.78 (0.04)	0.03 (0.54)	0.174055	<0.001
	3	7652	0.845143	0.0119551	4.77 (0.54)	4.79 (0.08)	0.02 (0.46)	0.177848	<0.001
	4	7652	0.501922	0.0119551	4.83 (0.29)	4.84 (0.75)	0.01 (0.25)	0.261844	<0.001
Triglcyeride	1	8517	1.65168e-08	0.137027	0.94 (0.96)	0.94 (0.5)	0 (0)	0.838729	<0.001
	2	8517	0.539794	0.137027	1.08 (0.58)	1.1 (0.13)	0.02 (1.39)	0.254049	<0.001
	3	8517	6.78742	0.137027	1.15 (0.79)	1.4 (0.63)	0.25 (19.9)	0.00133199	<0.001
	4	8517	3.43126	0.137027	1.48 (0.96)	1.58 (0.67)	0.1 (6.56)	0.0390577	<0.001
TyG index	1	7650	2.89844e-07	0.169564	4.4 (0)	4.4 (0.54)	0 (0)	0.511561	<0.001
	2	7650	1.09082	0.169564	4.46 (0.58)	4.47 (0.13)	0.01 (0.31)	0.11744	<0.001
	3	7650	6.18856	0.169564	4.5 (0.79)	4.57 (0.63)	0.07 (1.55)	0.0046347	<0.001
	4	7650	3.30876	0.169564	4.61 (0)	4.65 (0.67)	0.04 (0.88)	0.0185872	<0.001
Total cholesterol	1	8515	1.69076	0.0475588	5.15 (0.79)	5.27 (0.29)	0.12 (2.25)	0.0111609	<0.001
	2	8515	0.103151	0.0475588	5.29 (0.83)	5.29 (0.29)	0 (0.07)	0.354621	<0.001
	3	8515	2.84176	0.0475588	5.4 (0.83)	5.58 (0.25)	0.18 (3.29)	0.00369723	<0.001
	4	8515	5.02129	0.0475588	5.43 (0.88)	5.65 (0.13)	0.22 (4.02)	0.0340542	<0.001
HDL	1	7651	2.15947	0.137203	1.68 (0.79)	1.73 (0.38)	0.06 (3.33)	0.00552879	<0.001
	2	7651	2.12794	0.137203	1.58 (0)	1.66 (0.5)	0.08 (4.95)	<0.001	<0.001
	3	7651	4.35238	0.137203	1.48 (0.04)	1.55 (0.38)	0.07 (4.84)	0.0123531	<0.001
	4	7651	4.02395	0.137203	1.36 (0.88)	1.42 (0.5)	0.06 (4.34)	0.0595423	<0.001
LDL	1	8502	1.28561	0.0782601	3.03 (0.75)	3.08 (0.25)	0.06 (1.82)	0.0736306	<0.001
	2	8502	3.15793	0.0782601	3.12 (0.54)	3.21 (0.21)	0.09 (2.87)	0.126051	<0.001
	3	8502	2.43888	0.0782601	3.32 (0.79)	3.44 (0.21)	0.12 (3.48)	0.0100771	<0.001
	4	8502	0.00138892	0.0782601	3.52 (0.83)	3.52 (0.25)	0 (0)	0.576685	<0.001
Total:HDL cholesterol	1	7648	1.64899e-08	0.18626	3.13 (0.42)	3.13 (0.88)	0 (0)	0.730638	<0.001
	2	7648	2.21969	0.18626	3.29 (0.54)	3.45 (0.08)	0.16 (4.72)	0.00200507	<0.001
	3	7648	4.62597	0.18626	3.63 (0.83)	3.86 (0.13)	0.22 (5.92)	0.00887859	<0.001
	4	7648	1.03844	0.18626	4.14 (0.54)	4.18 (0.08)	0.04 (1.03)	0.208514	<0.001
Skeletal muscle mass (%)
Glucose	1	7657	1.47139	0.0122308	4.73 (0.54)	4.78 (0.04)	0.05 (1.01)	0.0465697	<0.001
	2	7657	3.75772	0.0122308	4.73 (0.67)	4.8 (0.08)	0.07 (1.49)	0.166493	<0.001
	3	7657	1.36343e-08	0.0122308	4.78 (0.46)	4.78 (0.92)	0 (0)	0.895717	<0.001
	4	7657	0.0473191	0.0122308	4.83 (0.25)	4.83 (0.75)	0 (0.02)	0.359618	<0.001
Triglcyeride	1	8522	7.51519e-09	0.0700742	1.06 (0.88)	1.06 (0.29)	0 (0)	0.971293	<0.001
	2	8522	1.60205e-08	0.0700742	1.11 (0.25)	1.11 (0.75)	0 (0)	0.61009	<0.001
	3	8522	3.3254e-09	0.0700742	1.2 (0.63)	1.2 (0.21)	0 (0)	0.745381	<0.001
	4	8522	4.15354	0.0700742	1.34 (0.92)	1.52 (0.63)	0.19 (12.96)	0.00052303	<0.001
TyG index	1	7655	3.54285e-08	0.0865179	4.45 (0.83)	4.45 (0.33)	0 (0)	0.848242	<0.001
	2	7655	1.02458e-07	0.0865179	4.47 (0.21)	4.47 (0.67)	0 (0)	0.690515	<0.001
	3	7655	3.15159	0.0865179	4.49 (0.5)	4.52 (0.21)	0.02 (0.48)	0.353489	<0.001
	4	7655	3.91136	0.0865179	4.56 (0.96)	4.63 (0.63)	0.07 (1.44)	<0.001	<0.001
Total cholesterol	1	8520	1.71753	0.0242184	5.32 (0.79)	5.42 (0.29)	0.1 (1.88)	0.0404146	0.157649
	2	8520	0.722204	0.0242184	5.35 (0.88)	5.38 (0.38)	0.03 (0.59)	0.216681	0.157649
	3	8520	1.68861	0.0242184	5.32 (0.75)	5.43 (0.21)	0.11 (2.03)	0.0174492	0.157649
	4	8520	4.29568	0.0242184	5.3 (0.92)	5.5 (0.17)	0.19 (3.58)	0.0263803	0.157649
HDL	1	7656	4.69024	0.0913679	1.63 (0.08)	1.69 (0.54)	0.06 (3.81)	0.0218298	<0.001
	2	7656	2.02737	0.0913679	1.58 (0.88)	1.65 (0.38)	0.07 (4.44)	<0.001	<0.001
	3	7656	2.59613	0.0913679	1.53 (0.08)	1.59 (0.5)	0.06 (3.97)	0.00330424	<0.001
	4	7656	0.62944	0.0913679	1.41 (0.83)	1.42 (0.42)	0.01 (0.7)	0.261871	<0.001
LDL	1	8507	1.1526	0.0271074	3.18 (0.71)	3.23 (0.25)	0.05 (1.44)	0.109396	<0.001
	2	8507	1.59449e-08	0.0271074	3.23 (0.92)	3.23 (0.46)	0 (0)	0.912392	<0.001
	3	8507	2.07936	0.0271074	3.22 (0.63)	3.34 (0.17)	0.12 (3.62)	0.0023828	<0.001
	4	8507	4.28688	0.0271074	3.32 (0.96)	3.45 (0.17)	0.13 (3.82)	0.0513211	<0.001
Total:HDL cholesterol	1	7653	6.48009e-09	0.088789	3.33 (0.5)	3.33 (0.04)	0 (0)	0.564114	<0.001
	2	7653	1.35569	0.088789	3.39 (0.38)	3.47 (0.88)	0.08 (2.33)	0.0674409	<0.001
	3	7653	3.62456	0.088789	3.46 (0.54)	3.7 (0.13)	0.24 (6.6)	0.000706505	<0.001
	4	7653	5.81906	0.088789	3.9 (0.5)	4.12 (0.67)	0.22 (5.4)	0.0274816	<0.001
Summed PA (MET min/wk)
Glucose	1	6583	4.5171	0.00914964	4.75 (0.38)	4.81 (0.88)	0.06 (1.2)	0.0286957	0.0459423
	2	6583	1.25301e-07	0.00914964	4.75 (0.38)	4.81 (0.88)	0.06 (1.2)	0.396196	0.0459423
	3	6583	4.72625	0.00914964	4.75 (0.38)	4.81 (0.88)	0.06 (1.2)	0.422057	0.0459423
Triglcyeride	1	7328	0.622634	0.0309998	1.13 (0.5)	1.13 (0.04)	0 (0)	0.250254	NA
	2	7328	0.712635	0.0309998	1.13 (0.5)	1.13 (0.04)	0 (0)	0.237226	NA
	3	7328	6.4064e-09	0.0309998	1.13 (0.5)	1.13 (0.04)	0 (0)	0.953392	NA
TyG index	1	6581	0.673906	0.0406296	4.48 (0)	4.48 (0.58)	0 (0)	0.235044	<0.001
	2	6581	4.1475e-08	0.0406296	4.48 (0)	4.48 (0.58)	0 (0)	0.429324	<0.001
	3	6581	3.06616e-08	0.0406296	4.48 (0)	4.48 (0.58)	0 (0)	0.976537	<0.001
Total cholesterol	1	7326	1.81146	0.0263128	5.33 (0.79)	5.33 (0.29)	0 (0)	0.0142127	<0.001
	2	7326	4.09655	0.0263128	5.33 (0.79)	5.33 (0.29)	0 (0)	0.00185582	<0.001
	3	7326	5.88854e-08	0.0263128	5.33 (0.79)	5.33 (0.29)	0 (0)	0.451432	<0.001
HDL	1	6581	2.68714	0.0310237	1.58 (0.96)	1.63 (0.42)	0.05 (3.04)	0.0073627	<0.001
	2	6581	2.0202	0.0310237	1.58 (0.96)	1.63 (0.42)	0.05 (3.04)	0.000588013	<0.001
	3	6581	2.35274	0.0310237	1.58 (0.96)	1.63 (0.42)	0.05 (3.04)	0.00909381	<0.001
LDL	1	7315	0.894352	0.0233661	3.21 (0.54)	3.21 (0.13)	0 (0)	0.208992	NA
	2	7315	3.50988	0.0233661	3.21 (0.54)	3.21 (0.13)	0 (0)	0.0354754	NA
	3	7315	7.4757e-08	0.0233661	3.21 (0.54)	3.21 (0.13)	0 (0)	0.429865	NA
Total:HDL cholesterol	1	6578	3.43581	0.0318671	3.43 (0.46)	3.49 (0.96)	0.06 (1.83)	0.261159	<0.001
	2	6578	1.344	0.0318671	3.43 (0.46)	3.49 (0.96)	0.06 (1.83)	0.073285	<0.001
	3	6578	1.40801	0.0318671	3.43 (0.46)	3.49 (0.96)	0.06 (1.83)	0.0982759	<0.001
Cadriorespiratory fitness (METs)
Glucose	1	1540	1.26294	0.0466112	4.89 (0.13)	4.96 (0.67)	0.07 (1.48)	0.114377	0.0101719
	2	1540	6.15741	0.0466112	4.78 (0.42)	5.07 (0.83)	0.28 (5.79)	0.0427596	0.0101719
	3	1540	3.57566	0.0466112	4.77 (0.46)	4.92 (0.21)	0.15 (3.01)	0.177516	0.0101719
	4	1540	4.10648e-08	0.0466112	4.82 (0.38)	4.82 (0.83)	0 (0)	0.446732	0.0101719
Triglcyeride	1	1638	5.8824	0.115413	1.22 (0.25)	1.62 (0.04)	0.4 (28.13)	0.0116435	<0.001
	2	1638	5.2051	0.115413	1.1 (0.33)	1.38 (0.58)	0.27 (21.89)	0.0655357	<0.001
	3	1638	1.38848	0.115413	1.04 (0.96)	1.17 (0.46)	0.12 (11.01)	0.0501234	<0.001
	4	1638	0.991267	0.115413	0.95 (0)	1.02 (0.54)	0.07 (7.29)	0.149739	<0.001
TyG index	1	1540	5.53481	0.148891	4.53 (0.25)	4.65 (0.04)	0.11 (2.43)	0.0574303	<0.001
	2	1540	6.77702	0.148891	4.47 (0.38)	4.61 (0.58)	0.14 (2.98)	0.00575969	<0.001
	3	1540	1.42902	0.148891	4.46 (0.96)	4.5 (0.46)	0.04 (0.97)	0.0620335	<0.001
	4	1540	1.21337	0.148891	4.41 (0)	4.44 (0.58)	0.03 (0.72)	0.142875	<0.001
Total cholesterol	1	1639	1.10475e-08	0.0467114	5.59 (0.29)	5.59 (0.79)	0 (0)	0.449906	<0.001
	2	1639	1.35509e-09	0.0467114	5.41 (0.88)	5.41 (0.38)	0 (0)	0.406173	<0.001
	3	1639	2.93991e-08	0.0467114	5.34 (0.92)	5.34 (0.42)	0 (0)	0.370749	<0.001
	4	1639	2.58593	0.0467114	5.19 (0.92)	5.41 (0.25)	0.22 (4.19)	0.144848	<0.001
HDL	1	1541	3.5062e-08	0.104136	1.48 (0.83)	1.48 (0.38)	0 (0)	0.549701	<0.001
	2	1541	6.92027	0.104136	1.37 (0.88)	1.69 (0.42)	0.32 (20.72)	0.00150534	<0.001
	3	1541	7.172	0.104136	1.54 (0.75)	1.76 (0.92)	0.22 (13.53)	0.145107	<0.001
	4	1541	6.18818	0.104136	1.6 (0.13)	1.8 (0.33)	0.2 (11.76)	0.0946006	<0.001
LDL	1	1639	1.15641	0.0558001	3.42 (0.29)	3.52 (0.75)	0.09 (2.69)	0.165747	<0.001
	2	1639	7.98333e-10	0.0558001	3.3 (0.75)	3.3 (0.21)	0 (0)	0.804378	<0.001
	3	1639	1.23781e-09	0.0558001	3.2 (0)	3.2 (0.46)	0 (0)	0.573149	<0.001
	4	1639	1.87476e-08	0.0558001	3.11 (0.75)	3.11 (0.25)	0 (0)	0.469993	<0.001
Total:HDL cholesterol	1	1540	3.51735	0.130185	3.72 (0.33)	4.05 (0.04)	0.33 (8.54)	0.0369793	<0.001
	2	1540	7.28845	0.130185	3.35 (0.42)	4.1 (0.88)	0.75 (20.15)	0.000880382	<0.001
	3	1540	6.54993e-09	0.130185	3.37 (0.04)	3.37 (0.54)	0 (0)	0.413912	<0.001
	4	1540	8.6654e-10	0.130185	3.18 (0.38)	3.18 (0.71)	0 (0)	0.962512	<0.001
Grip strength (kg)
Glucose	1	7757	0.50511	0.00912046	4.76 (0.29)	4.77 (0.75)	0.01 (0.25)	0.280969	0.078651
	2	7757	4.39328	0.00912046	4.74 (0.63)	4.87 (0.88)	0.12 (2.56)	0.0375732	0.078651
	3	7757	1.46775	0.00912046	4.76 (0.46)	4.81 (0)	0.04 (0.85)	0.103928	0.078651
	4	7757	4.16808e-08	0.00912046	4.79 (0.67)	4.79 (0.17)	0 (0)	0.540008	0.078651
Triglcyeride	1	8628	3.28061	0.0195742	1.21 (0.92)	1.29 (0.67)	0.08 (6.06)	0.24512	0.00111896
	2	8628	3.77314e-09	0.0195742	1.2 (0.88)	1.2 (0.38)	0 (0)	0.783232	0.00111896
	3	8628	2.74718e-08	0.0195742	1.21 (0.04)	1.21 (0.63)	0 (0)	0.551934	0.00111896
	4	8628	6.85976e-08	0.0195742	1.17 (0.25)	1.17 (0.71)	0 (0)	0.424778	0.00111896
TyG index	1	7755	2.90327	0.0296365	4.51 (0.96)	4.53 (0.67)	0.03 (0.64)	0.218561	0.00464622
	2	7755	5.66238e-08	0.0296365	4.51 (0.83)	4.51 (0.33)	0 (0)	0.626358	0.00464622
	3	7755	2.5113e-07	0.0296365	4.51 (0.08)	4.51 (0.63)	0 (0)	0.523777	0.00464622
	4	7755	8.10717e-08	0.0296365	4.49 (0.25)	4.49 (0.67)	0 (0)	0.732844	0.00464622
Total cholesterol	1	8626	0.491804	0.0232778	5.39 (0.79)	5.41 (0.25)	0.02 (0.37)	0.285974	0.451197
	2	8626	1.15085	0.0232778	5.33 (0.75)	5.39 (0.25)	0.06 (1.12)	0.104207	0.451197
	3	8626	1.92764	0.0232778	5.34 (0)	5.44 (0.42)	0.1 (1.85)	0.0541664	0.451197
	4	8626	3.40986	0.0232778	5.26 (0.88)	5.47 (0.17)	0.21 (3.86)	0.00565811	0.451197
HDL	1	7756	1.96384	0.0203594	1.51 (0.88)	1.56 (0.42)	0.05 (3.09)	0.0200438	0.268327
	2	7756	2.00618	0.0203594	1.54 (0.92)	1.6 (0.46)	0.06 (3.56)	0.00543163	0.268327
	3	7756	1.70773	0.0203594	1.54 (0.96)	1.59 (0.46)	0.05 (3.01)	0.0112161	0.268327
	4	7756	1.76543	0.0203594	1.54 (0.83)	1.59 (0.33)	0.05 (3.25)	0.00708809	0.268327
LDL	1	8613	1.63032e-07	0.0163201	3.3 (0.63)	3.3 (0.17)	0 (0)	0.387932	0.114628
	2	8613	0.745527	0.0163201	3.24 (0.63)	3.27 (0.17)	0.03 (0.82)	0.192354	0.114628
	3	8613	3.11094e-08	0.0163201	3.29 (0)	3.29 (0.5)	0 (0)	0.559275	0.114628
	4	8613	3.47243	0.0163201	3.2 (0.88)	3.35 (0.17)	0.15 (4.44)	0.0215298	0.114628
Total:HDL cholesterol	1	7753	3.77988	0.0150155	3.58 (0.5)	3.71 (0.13)	0.13 (3.64)	0.121851	0.46889
	2	7753	1.13352	0.0150155	3.53 (0.54)	3.6 (0.08)	0.06 (1.81)	0.0946613	0.46889
	3	7753	1.18606	0.0150155	3.56 (0.42)	3.61 (0.88)	0.06 (1.55)	0.184382	0.46889
	4	7753	0.356943	0.0150155	3.56 (0.46)	3.57 (0)	0.01 (0.42)	0.298107	0.46889

## Sheet: Table S5
Variable	Level	N val	EDF	dev exp	Early follicular phase (IU (CI))	Ovulation (IU (CI))	Mid luteal phase (IU (CI))	p-value	Interaction p-value
Fat mass (%)
Glucose	1	7652	3.0373e-08	0.0119551	4.75 (4.72-4.77)	4.75 (4.72-4.77)	4.75 (4.72-4.77)	0.626466	6.20545e-07
	2	7652	1.01348	0.0119551	4.78 (4.74-4.81)	4.75 (4.72-4.78)	4.76 (4.73-4.79)	0.174055	6.20545e-07
	3	7652	0.845143	0.0119551	4.79 (4.76-4.82)	4.77 (4.74-4.8)	4.78 (4.75-4.81)	0.177848	6.20545e-07
	4	7652	0.501922	0.0119551	4.84 (4.81-4.86)	4.84 (4.81-4.86)	4.84 (4.82-4.87)	0.261844	6.20545e-07
Triglyceride	1	8517	1.65168e-08	0.137027	0.94 (0.91-0.97)	0.94 (0.91-0.97)	0.94 (0.91-0.97)	0.838729	2.8745e-227
	2	8517	0.539794	0.137027	1.1 (1.07-1.13)	1.09 (1.05-1.12)	1.09 (1.06-1.12)	0.254049	2.8745e-227
	3	8517	6.78742	0.137027	1.28 (1.21-1.34)	1.34 (1.27-1.41)	1.18 (1.1-1.25)	0.00133199	2.8745e-227
	4	8517	3.43126	0.137027	1.49 (1.44-1.55)	1.56 (1.5-1.61)	1.56 (1.5-1.61)	0.0390577	2.8745e-227
TyG index	1	7650	2.89844e-07	0.169564	4.4 (4.39-4.41)	4.4 (4.39-4.41)	4.4 (4.39-4.41)	0.511561	1.04967e-248
	2	7650	1.09082	0.169564	4.47 (4.45-4.48)	4.46 (4.44-4.47)	4.46 (4.44-4.47)	0.11744	1.04967e-248
	3	7650	6.18856	0.169564	4.54 (4.52-4.57)	4.55 (4.53-4.58)	4.51 (4.48-4.53)	0.0046347	1.04967e-248
	4	7650	3.30876	0.169564	4.61 (4.59-4.63)	4.64 (4.62-4.66)	4.65 (4.63-4.67)	0.0185872	1.04967e-248
Total cholesterol	1	8515	1.69076	0.0475588	5.21 (5.14-5.27)	5.21 (5.15-5.27)	5.16 (5.09-5.22)	0.0111609	5.04774e-41
	2	8515	0.103151	0.0475588	5.29 (5.25-5.33)	5.29 (5.25-5.33)	5.29 (5.25-5.33)	0.354621	5.04774e-41
	3	8515	2.84176	0.0475588	5.46 (5.39-5.54)	5.47 (5.39-5.54)	5.41 (5.33-5.48)	0.00369723	5.04774e-41
	4	8515	5.02129	0.0475588	5.59 (5.5-5.67)	5.61 (5.52-5.7)	5.53 (5.44-5.62)	0.0340542	5.04774e-41
LDL	1	8502	1.28561	0.0782601	3.06 (3.02-3.1)	3.05 (3.01-3.09)	3.03 (2.98-3.07)	0.0736306	2.87402e-198
	2	8502	3.15793	0.0782601	3.19 (3.13-3.25)	3.12 (3.07-3.18)	3.17 (3.11-3.23)	0.126051	2.87402e-198
	3	8502	2.43888	0.0782601	3.39 (3.34-3.44)	3.36 (3.31-3.41)	3.33 (3.27-3.38)	0.0100771	2.87402e-198
	4	8502	0.00138892	0.0782601	3.52 (3.49-3.55)	3.52 (3.49-3.55)	3.52 (3.49-3.55)	0.576685	2.87402e-198
HDL	1	7651	2.15947	0.137203	1.7 (1.68-1.73)	1.72 (1.69-1.74)	1.68 (1.65-1.71)	0.00552879	4.41343e-115
	2	7651	2.12794	0.137203	1.58 (1.55-1.6)	1.65 (1.63-1.68)	1.61 (1.59-1.64)	1.17818e-05	4.41343e-115
	3	7651	4.35238	0.137203	1.48 (1.45-1.51)	1.53 (1.5-1.57)	1.52 (1.48-1.55)	0.0123531	4.41343e-115
	4	7651	4.02395	0.137203	1.39 (1.36-1.42)	1.42 (1.39-1.45)	1.37 (1.34-1.41)	0.0595423	4.41343e-115
Total:HDL cholesterol	1	7648	1.64899e-08	0.18626	3.13 (3.09-3.17)	3.13 (3.09-3.17)	3.13 (3.09-3.17)	0.730638	1.07846628856363e-310
	2	7648	2.21969	0.18626	3.45 (3.38-3.52)	3.29 (3.23-3.36)	3.37 (3.3-3.44)	0.00200507	1.07846628856363e-310
	3	7648	4.62597	0.18626	3.82 (3.74-3.9)	3.69 (3.61-3.78)	3.68 (3.59-3.77)	0.00887859	1.07846628856363e-310
	4	7648	1.03844	0.18626	4.18 (4.13-4.24)	4.14 (4.09-4.19)	4.16 (4.11-4.21)	0.208514	1.07846628856363e-310
Fat-free mass (%)
Glucose	1	7657	1.47139	0.0122308	4.78 (4.74-4.82)	4.73 (4.7-4.77)	4.75 (4.72-4.79)	0.0465697	3.40611e-06
	2	7657	3.75772	0.0122308	4.8 (4.75-4.84)	4.75 (4.7-4.79)	4.74 (4.69-4.79)	0.166493	3.40611e-06
	3	7657	1.36343e-08	0.0122308	4.78 (4.76-4.8)	4.78 (4.76-4.8)	4.78 (4.76-4.8)	0.895717	3.40611e-06
	4	7657	0.0473191	0.0122308	4.83 (4.81-4.86)	4.83 (4.81-4.86)	4.83 (4.81-4.86)	0.359618	3.40611e-06
Triglyceride	1	8522	7.51519e-09	0.0700742	1.06 (1.03-1.09)	1.06 (1.03-1.09)	1.06 (1.03-1.09)	0.971293	7.68571e-99
	2	8522	1.60205e-08	0.0700742	1.11 (1.08-1.14)	1.11 (1.08-1.14)	1.11 (1.08-1.14)	0.61009	7.68571e-99
	3	8522	3.3254e-09	0.0700742	1.2 (1.17-1.23)	1.2 (1.17-1.23)	1.2 (1.17-1.23)	0.745381	7.68571e-99
	4	8522	4.15354	0.0700742	1.39 (1.33-1.45)	1.5 (1.44-1.56)	1.46 (1.4-1.52)	0.00052303	7.68571e-99
TyG index	1	7655	3.54285e-08	0.0865179	4.45 (4.44-4.46)	4.45 (4.44-4.46)	4.45 (4.44-4.46)	0.848242	8.85786e-97
	2	7655	1.02458e-07	0.0865179	4.47 (4.46-4.48)	4.47 (4.46-4.48)	4.47 (4.46-4.48)	0.690515	8.85786e-97
	3	7655	3.15159	0.0865179	4.51 (4.49-4.53)	4.5 (4.48-4.52)	4.51 (4.49-4.53)	0.353489	8.85786e-97
	4	7655	3.91136	0.0865179	4.57 (4.55-4.59)	4.62 (4.59-4.64)	4.61 (4.59-4.63)	0.000419598	8.85786e-97
Total cholesterol	1	8520	1.71753	0.0242184	5.36 (5.29-5.42)	5.36 (5.3-5.42)	5.32 (5.25-5.38)	0.0404146	0.157649
	2	8520	0.722204	0.0242184	5.36 (5.31-5.41)	5.38 (5.33-5.42)	5.36 (5.3-5.41)	0.216681	0.157649
	3	8520	1.68861	0.0242184	5.4 (5.34-5.46)	5.35 (5.29-5.41)	5.32 (5.26-5.38)	0.0174492	0.157649
	4	8520	4.29568	0.0242184	5.38 (5.3-5.46)	5.44 (5.35-5.53)	5.44 (5.35-5.52)	0.0263803	0.157649
LDL	1	8507	1.1526	0.0271074	3.22 (3.17-3.26)	3.2 (3.15-3.24)	3.19 (3.14-3.23)	0.109396	8.44152e-117
	2	8507	1.59449e-08	0.0271074	3.23 (3.2-3.26)	3.23 (3.2-3.26)	3.23 (3.2-3.26)	0.912392	8.44152e-117
	3	8507	2.07936	0.0271074	3.32 (3.27-3.38)	3.23 (3.18-3.28)	3.23 (3.18-3.28)	0.0023828	8.44152e-117
	4	8507	4.28688	0.0271074	3.36 (3.3-3.43)	3.39 (3.32-3.46)	3.42 (3.35-3.49)	0.0513211	8.44152e-117
HDL	1	7656	4.69024	0.0913679	1.63 (1.6-1.66)	1.69 (1.66-1.73)	1.64 (1.6-1.67)	0.0218298	2.71297e-17
	2	7656	2.02737	0.0913679	1.6 (1.57-1.62)	1.63 (1.6-1.65)	1.58 (1.56-1.61)	0.000165213	2.71297e-17
	3	7656	2.59613	0.0913679	1.53 (1.51-1.56)	1.59 (1.57-1.62)	1.55 (1.52-1.58)	0.00330424	2.71297e-17
	4	7656	0.62944	0.0913679	1.41 (1.39-1.43)	1.42 (1.4-1.44)	1.41 (1.39-1.43)	0.261871	2.71297e-17
Total:HDL cholesterol	1	7653	6.48009e-09	0.088789	3.33 (3.29-3.37)	3.33 (3.29-3.37)	3.33 (3.29-3.37)	0.564114	2.97219e-121
	2	7653	1.35569	0.088789	3.46 (3.4-3.52)	3.42 (3.36-3.48)	3.46 (3.4-3.53)	0.0674409	2.97219e-121
	3	7653	3.62456	0.088789	3.68 (3.59-3.76)	3.46 (3.38-3.54)	3.59 (3.5-3.67)	0.000706505	2.97219e-121
	4	7653	5.81906	0.088789	3.96 (3.87-4.06)	3.92 (3.81-4.02)	4.05 (3.94-4.15)	0.0274816	2.97219e-121
Summed PA (MET min/wk)
Glucose	1	6583	4.5171	0.00914964	4.79 (4.74-4.83)	4.8 (4.76-4.85)	4.79 (4.75-4.84)	0.0286957	0.0459423
	2	6583	1.25301e-07	0.00914964	4.79 (4.74-4.83)	4.8 (4.76-4.85)	4.79 (4.75-4.84)	0.396196	0.0459423
	3	6583	4.72625	0.00914964	4.79 (4.74-4.83)	4.8 (4.76-4.85)	4.79 (4.75-4.84)	0.422057	0.0459423
Triglyceride	1	7328	0.622634	0.0309998	1.13 (1.11-1.15)	1.13 (1.11-1.15)	1.13 (1.11-1.15)	0.250254	NA
	2	7328	0.712635	0.0309998	1.13 (1.11-1.15)	1.13 (1.11-1.15)	1.13 (1.11-1.15)	0.237226	NA
	3	7328	6.4064e-09	0.0309998	1.13 (1.11-1.15)	1.13 (1.11-1.15)	1.13 (1.11-1.15)	0.953392	NA
TyG index	1	6581	0.673906	0.0406296	4.48 (4.47-4.49)	4.48 (4.47-4.49)	4.48 (4.47-4.49)	0.235044	2.76394e-20
	2	6581	4.1475e-08	0.0406296	4.48 (4.47-4.49)	4.48 (4.47-4.49)	4.48 (4.47-4.49)	0.429324	2.76394e-20
	3	6581	3.06616e-08	0.0406296	4.48 (4.47-4.49)	4.48 (4.47-4.49)	4.48 (4.47-4.49)	0.976537	2.76394e-20
Total cholesterol	1	7326	1.81146	0.0263128	5.33 (5.29-5.36)	5.33 (5.29-5.36)	5.33 (5.29-5.36)	0.0142127	0.000113523
	2	7326	4.09655	0.0263128	5.33 (5.29-5.36)	5.33 (5.29-5.36)	5.33 (5.29-5.36)	0.00185582	0.000113523
	3	7326	5.88854e-08	0.0263128	5.33 (5.29-5.36)	5.33 (5.29-5.36)	5.33 (5.29-5.36)	0.451432	0.000113523
LDL	1	7315	0.894352	0.0233661	3.21 (3.18-3.23)	3.21 (3.18-3.23)	3.21 (3.18-3.23)	0.208992	1.58871e-16
	2	7315	3.50988	0.0233661	3.21 (3.18-3.23)	3.21 (3.18-3.23)	3.21 (3.18-3.23)	0.0354754	1.58871e-16
	3	7315	7.4757e-08	0.0233661	3.21 (3.18-3.23)	3.21 (3.18-3.23)	3.21 (3.18-3.23)	0.429865	1.58871e-16
HDL	1	6581	2.68714	0.0310237	1.58 (1.56-1.61)	1.61 (1.59-1.64)	1.59 (1.56-1.61)	0.0073627	NA
	2	6581	2.0202	0.0310237	1.58 (1.56-1.61)	1.61 (1.59-1.64)	1.59 (1.56-1.61)	0.000588013	NA
	3	6581	2.35274	0.0310237	1.58 (1.56-1.61)	1.61 (1.59-1.64)	1.59 (1.56-1.61)	0.00909381	NA
Total:HDL cholesterol	1	6578	3.43581	0.0318671	3.49 (3.44-3.55)	3.44 (3.38-3.49)	3.48 (3.42-3.53)	0.261159	1.54145e-22
	2	6578	1.344	0.0318671	3.49 (3.44-3.55)	3.44 (3.38-3.49)	3.48 (3.42-3.53)	0.073285	1.54145e-22
	3	6578	1.40801	0.0318671	3.49 (3.44-3.55)	3.44 (3.38-3.49)	3.48 (3.42-3.53)	0.0982759	1.54145e-22
Cardiorespiratory fitness (METs)
Glucose	1	1540	1.26294	0.0466112	4.89 (4.82-4.96)	4.95 (4.88-5.02)	4.96 (4.89-5.03)	0.114377	0.0101719
	2	1540	6.15741	0.0466112	4.84 (4.74-4.95)	4.97 (4.86-5.09)	4.96 (4.84-5.08)	0.0427596	0.0101719
	3	1540	3.57566	0.0466112	4.84 (4.75-4.94)	4.79 (4.7-4.88)	4.84 (4.75-4.94)	0.177516	0.0101719
	4	1540	4.10648e-08	0.0466112	4.82 (4.78-4.87)	4.82 (4.78-4.87)	4.82 (4.78-4.87)	0.446732	0.0101719
Triglyceride	1	1638	5.8824	0.115413	1.62 (1.49-1.75)	1.46 (1.3-1.62)	1.46 (1.31-1.61)	0.0116435	6.17554e-23
	2	1638	5.2051	0.115413	1.16 (1.04-1.29)	1.35 (1.22-1.49)	1.23 (1.09-1.37)	0.0655357	6.17554e-23
	3	1638	1.38848	0.115413	1.05 (0.96-1.14)	1.16 (1.08-1.25)	1.1 (1.01-1.19)	0.0501234	6.17554e-23
	4	1638	0.991267	0.115413	0.95 (0.87-1.04)	1.02 (0.95-1.1)	0.99 (0.91-1.08)	0.149739	6.17554e-23
TyG index	1	1540	5.53481	0.148891	4.65 (4.6-4.69)	4.62 (4.56-4.67)	4.63 (4.57-4.68)	0.0574303	1.61092e-27
	2	1540	6.77702	0.148891	4.5 (4.46-4.55)	4.59 (4.53-4.64)	4.52 (4.46-4.57)	0.00575969	1.61092e-27
	3	1540	1.42902	0.148891	4.46 (4.43-4.49)	4.5 (4.47-4.53)	4.48 (4.44-4.51)	0.0620335	1.61092e-27
	4	1540	1.21337	0.148891	4.41 (4.38-4.44)	4.44 (4.41-4.47)	4.43 (4.4-4.46)	0.142875	1.61092e-27
Total cholesterol	1	1639	1.10475e-08	0.0467114	5.59 (5.49-5.68)	5.59 (5.49-5.68)	5.59 (5.49-5.68)	0.449906	4.12799e-05
	2	1639	1.35509e-09	0.0467114	5.41 (5.32-5.49)	5.41 (5.32-5.49)	5.41 (5.32-5.49)	0.406173	4.12799e-05
	3	1639	2.93991e-08	0.0467114	5.34 (5.26-5.43)	5.34 (5.26-5.43)	5.34 (5.26-5.43)	0.370749	4.12799e-05
	4	1639	2.58593	0.0467114	5.23 (5.05-5.4)	5.25 (5.1-5.4)	5.24 (5.07-5.4)	0.144848	4.12799e-05
LDL	1	1639	1.15641	0.0558001	3.48 (3.38-3.58)	3.48 (3.38-3.58)	3.52 (3.41-3.62)	0.165747	1.96878e-16
	2	1639	7.98333e-10	0.0558001	3.3 (3.24-3.37)	3.3 (3.24-3.37)	3.3 (3.24-3.37)	0.804378	1.96878e-16
	3	1639	1.23781e-09	0.0558001	3.2 (3.13-3.26)	3.2 (3.13-3.26)	3.2 (3.13-3.26)	0.573149	1.96878e-16
	4	1639	1.87476e-08	0.0558001	3.11 (3.05-3.18)	3.11 (3.05-3.18)	3.11 (3.05-3.18)	0.469993	1.96878e-16
HDL	1	1541	3.5062e-08	0.104136	1.48 (1.45-1.52)	1.48 (1.45-1.52)	1.48 (1.45-1.52)	0.549701	4.3333e-12
	2	1541	6.92027	0.104136	1.53 (1.46-1.61)	1.52 (1.43-1.61)	1.61 (1.51-1.7)	0.00150534	4.3333e-12
	3	1541	7.172	0.104136	1.63 (1.55-1.72)	1.63 (1.54-1.72)	1.54 (1.44-1.64)	0.145107	4.3333e-12
	4	1541	6.18818	0.104136	1.68 (1.58-1.77)	1.69 (1.61-1.77)	1.71 (1.61-1.8)	0.0946006	4.3333e-12
Total:HDL cholesterol	1	1540	3.51735	0.130185	4.05 (3.89-4.22)	3.92 (3.73-4.1)	4 (3.82-4.17)	0.0369793	1.29335e-33
	2	1540	7.28845	0.130185	3.6 (3.41-3.8)	3.74 (3.51-3.96)	3.39 (3.16-3.63)	0.000880382	1.29335e-33
	3	1540	6.54993e-09	0.130185	3.37 (3.29-3.45)	3.37 (3.29-3.45)	3.37 (3.29-3.45)	0.413912	1.29335e-33
	4	1540	8.6654e-10	0.130185	3.18 (3.1-3.26)	3.18 (3.1-3.26)	3.18 (3.1-3.26)	0.962512	1.29335e-33
Grip strength (kg)
Glucose	1	7757	0.50511	0.00912046	4.77 (4.74-4.79)	4.77 (4.74-4.79)	4.77 (4.74-4.8)	0.280969	0.078651
	2	7757	4.39328	0.00912046	4.79 (4.74-4.83)	4.75 (4.7-4.8)	4.82 (4.77-4.87)	0.0375732	0.078651
	3	7757	1.46775	0.00912046	4.8 (4.77-4.84)	4.77 (4.73-4.8)	4.78 (4.75-4.82)	0.103928	0.078651
	4	7757	4.16808e-08	0.00912046	4.79 (4.76-4.81)	4.79 (4.76-4.81)	4.79 (4.76-4.81)	0.540008	0.078651
Triglyceride	1	8628	3.28061	0.0195742	1.23 (1.17-1.28)	1.27 (1.21-1.32)	1.26 (1.2-1.32)	0.24512	0.00111896
	2	8628	3.77314e-09	0.0195742	1.2 (1.17-1.23)	1.2 (1.17-1.23)	1.2 (1.17-1.23)	0.783232	0.00111896
	3	8628	2.74718e-08	0.0195742	1.21 (1.18-1.24)	1.21 (1.18-1.24)	1.21 (1.18-1.24)	0.551934	0.00111896
	4	8628	6.85976e-08	0.0195742	1.17 (1.15-1.2)	1.17 (1.15-1.2)	1.17 (1.15-1.2)	0.424778	0.00111896
TyG index	1	7755	2.90327	0.0296365	4.51 (4.49-4.53)	4.53 (4.51-4.55)	4.53 (4.51-4.55)	0.218561	0.00464622
	2	7755	5.66238e-08	0.0296365	4.51 (4.5-4.52)	4.51 (4.5-4.52)	4.51 (4.5-4.52)	0.626358	0.00464622
	3	7755	2.5113e-07	0.0296365	4.51 (4.5-4.52)	4.51 (4.5-4.52)	4.51 (4.5-4.52)	0.523777	0.00464622
	4	7755	8.10717e-08	0.0296365	4.49 (4.48-4.5)	4.49 (4.48-4.5)	4.49 (4.48-4.5)	0.732844	0.00464622
Total cholesterol	1	8626	0.491804	0.0232778	5.4 (5.35-5.45)	5.4 (5.35-5.44)	5.39 (5.34-5.44)	0.285974	0.451197
	2	8626	1.15085	0.0232778	5.37 (5.31-5.43)	5.36 (5.3-5.41)	5.33 (5.28-5.39)	0.104207	0.451197
	3	8626	1.92764	0.0232778	5.35 (5.28-5.41)	5.43 (5.37-5.5)	5.4 (5.34-5.47)	0.0541664	0.451197
	4	8626	3.40986	0.0232778	5.38 (5.31-5.46)	5.36 (5.28-5.43)	5.3 (5.21-5.38)	0.00565811	0.451197
LDL	1	8613	1.63032e-07	0.0163201	3.3 (3.27-3.34)	3.3 (3.27-3.34)	3.3 (3.27-3.34)	0.387932	0.268327
	2	8613	0.745527	0.0163201	3.26 (3.22-3.3)	3.24 (3.2-3.28)	3.24 (3.2-3.28)	0.192354	0.268327
	3	8613	3.11094e-08	0.0163201	3.29 (3.26-3.32)	3.29 (3.26-3.32)	3.29 (3.26-3.32)	0.559275	0.268327
	4	8613	3.47243	0.0163201	3.29 (3.23-3.35)	3.24 (3.18-3.3)	3.22 (3.16-3.29)	0.0215298	0.268327
HDL	1	7756	1.96384	0.0203594	1.52 (1.5-1.55)	1.55 (1.53-1.58)	1.52 (1.49-1.55)	0.0200438	0.114628
	2	7756	2.00618	0.0203594	1.55 (1.52-1.57)	1.59 (1.57-1.62)	1.56 (1.53-1.58)	0.00543163	0.114628
	3	7756	1.70773	0.0203594	1.54 (1.52-1.57)	1.59 (1.56-1.61)	1.56 (1.53-1.58)	0.0112161	0.114628
	4	7756	1.76543	0.0203594	1.56 (1.53-1.59)	1.58 (1.55-1.6)	1.55 (1.52-1.57)	0.00708809	0.114628
Total:HDL cholesterol	1	7753	3.77988	0.0150155	3.69 (3.6-3.77)	3.59 (3.5-3.68)	3.7 (3.61-3.79)	0.121851	0.46889
	2	7753	1.13352	0.0150155	3.6 (3.53-3.66)	3.53 (3.47-3.59)	3.55 (3.49-3.61)	0.0946613	0.46889
	3	7753	1.18606	0.0150155	3.6 (3.54-3.66)	3.57 (3.51-3.63)	3.61 (3.55-3.67)	0.184382	0.46889
	4	7753	0.356943	0.0150155	3.57 (3.52-3.62)	3.56 (3.51-3.6)	3.56 (3.52-3.61)	0.298107	0.46889

## Sheet: Table S6
Variable (mmol/L)	N	mean ± SD	EDF	Dev exp	Minimum (IU (MC phase)	Maximum (IU (MC phase))	Variation (mmol/L (%))	p-value
Glucose	6985	4.78 ± 0.49	1.3217	0.00841626	4.77 (0.46)	4.79 (0.96)	0.02 (3.1)	0.0692653
Total cholesterol	7780	5.38 ± 0.9	3.161	0.0216169	5.33 (0.92)	5.45 (0.25)	0.12 (20.15)	0.000525998
Triglyceride	7782	1.21 ± 0.66	4.05009	0.0178958	1.18 (0.92)	1.25 (0.67)	0.07 (8.65)	0.0802298
LDL	7769	3.28 ± 0.71	3.47159	0.0140677	3.26 (0.92)	3.33 (0.21)	0.07 (12.22)	0.0456295
HDL	6984	1.55 ± 0.35	2.55482	0.0205948	1.53 (0.88)	1.59 (0.42)	0.05 (8.43)	7.28648e-07
Total:HDL cholesterol	6981	3.61 ± 0.93	5.40877	0.0141239	3.52 (0.5)	3.66 (0.13)	0.14 (44.24)	0.00236693
TyG index	6983	4.51 ± 0.23	3.49023	0.0282389	4.5 (0.96)	4.52 (0.67)	0.02 (2.6)	0.0941181

## Sheet: Table S7
Variable	mediator	N val	Dev exp	EDF	Minimum (IU (MC phase)	Maximum (IU (MC phase))	Variation (IU (%))	MC p-value	Interaction p-value
Glucose	BMI (kg/m2)	6960	0.0169611	1.22435	4.77 (0.46)	0.96 (4.79)	0.02 (0.41)	0.0854016	<0.001
	Fat mass (%)	6871	0.0192627	1.27169	4.77 (0.5)	0 (4.79)	0.02 (0.43)	0.0750664	<0.001
	Skeletal muscle mass (%)	6863	0.015606	1.30565	4.77 (0.46)	0.96 (4.79)	0.02 (0.45)	0.0676988	<0.001
	Summed PA (MET min/wk)	5884	0.00799716	1.21826	4.77 (0.42)	0.88 (4.79)	0.02 (0.43)	0.116016	0.371899
	Grip strength (kg)	6963	0.00872188	1.28163	4.77 (0.46)	0.96 (4.79)	0.02 (0.44)	0.0765716	0.410536
	CRP (mg/dl)	6965	0.0139013	1.26722	4.77 (0.46)	0.96 (4.79)	0.02 (0.43)	0.0815545	<0.001
	Cardiovascular fitness (METs)	1319	0.0501894	4.30369	4.8 (0.42)	0.67 (4.93)	0.13 (2.68)	0.00571997	<0.001
	IFG-1 (mmol/L)	6985	0.0122432	4.37294e-08	4.78 (0.46)	0.96 (4.78)	0 (0)	0.509339	<0.001
Triglyceride	BMI (kg/m2)	7757	0.159403	4.35978	1.17 (0.88)	0.63 (1.25)	0.08 (6.85)	0.00909488	<0.001
	Fat mass (%)	7662	0.141693	4.09084	1.17 (0.88)	0.63 (1.24)	0.07 (5.57)	0.0206476	<0.001
	Skeletal muscle mass (%)	7654	0.130045	4.12568	1.17 (0.88)	0.63 (1.24)	0.07 (5.45)	0.0295991	<0.001
	Summed PA (MET min/wk)	6561	0.0298228	0.879685	1.2 (0.96)	0.46 (1.21)	0.02 (1.29)	0.209354	<0.001
	Grip strength (kg)	7758	0.0208651	4.03358	1.18 (0.92)	0.67 (1.25)	0.07 (5.49)	0.0927259	<0.001
	CRP (mg/dl)	7759	0.119673	3.67978	1.18 (0.92)	0.63 (1.24)	0.06 (5.35)	0.0111859	<0.001
	Cardiovascular fitness (METs)	1407	0.11061	3.63367	1.15 (0.88)	0.54 (1.28)	0.13 (10.92)	0.0194765	<0.001
	IFG-1 (mmol/L)	7782	0.0234501	4.21212	1.17 (0.92)	0.67 (1.25)	0.08 (7.02)	0.00621314	<0.001
TyG index	BMI (kg/m2)	6958	0.194816	4.01736	4.5 (0.92)	0.63 (4.52)	0.03 (0.59)	0.0176601	<0.001
	Fat mass (%)	6869	0.177565	3.72454	4.5 (0.88)	0.63 (4.52)	0.02 (0.48)	0.0530344	<0.001
	Skeletal muscle mass (%)	6861	0.164168	3.66237	4.5 (0.88)	0.63 (4.52)	0.02 (0.45)	0.0770372	<0.001
	Summed PA (MET min/wk)	5882	0.0411592	1.17118	4.5 (0)	0.54 (4.51)	0.01 (0.19)	0.141302	<0.001
	Grip strength (kg)	6961	0.0304055	3.56002	4.5 (0.96)	0.67 (4.52)	0.02 (0.48)	0.0960782	<0.001
	CRP (mg/dl)	6963	0.143589	3.69587	4.49 (0.96)	0.63 (4.52)	0.02 (0.55)	0.0117957	<0.001
	Cardiovascular fitness (METs)	1319	0.141272	3.33595	4.49 (0.92)	0.58 (4.54)	0.05 (1.08)	0.0183024	<0.001
	IFG-1 (mmol/L)	6983	0.0360091	3.81566	4.49 (0.96)	0.63 (4.52)	0.03 (0.66)	0.00398428	<0.001
Total cholesterol	BMI (kg/m2)	7755	0.0400515	3.20802	5.32 (0.88)	0.25 (5.45)	0.13 (2.43)	<0.001	<0.001
	Fat mass (%)	7660	0.0454766	3.06955	5.32 (0.88)	0.25 (5.46)	0.13 (2.48)	<0.001	<0.001
	Skeletal muscle mass (%)	7652	0.0476331	2.98934	5.33 (0.88)	0.25 (5.46)	0.13 (2.44)	<0.001	<0.001
	Summed PA (MET min/wk)	6559	0.0231926	3.12915	5.32 (0.92)	0.25 (5.45)	0.13 (2.46)	<0.001	<0.001
	Grip strength (kg)	7756	0.0225608	3.19496	5.33 (0.88)	0.25 (5.45)	0.12 (2.2)	<0.001	0.08286
	CRP (mg/dl)	7757	0.0320956	3.1549	5.33 (0.88)	0.25 (5.45)	0.13 (2.32)	<0.001	<0.001
	Cardiovascular fitness (METs)	1408	0.0375505	1.17576	5.38 (0.88)	0.38 (5.46)	0.08 (1.39)	0.107551	<0.001
	IFG-1 (mmol/L)	7780	0.0236362	3.19254	5.32 (0.92)	0.25 (5.45)	0.13 (2.41)	<0.001	0.0010342
HDL	BMI (kg/m2)	6959	0.166286	2.42697	1.54 (0.92)	0.46 (1.58)	0.05 (2.96)	<0.001	<0.001
	Fat mass (%)	6870	0.146867	2.34893	1.54 (0.96)	0.46 (1.58)	0.05 (2.92)	<0.001	<0.001
	Skeletal muscle mass (%)	6862	0.130904	2.32245	1.53 (0.96)	0.46 (1.58)	0.05 (2.96)	<0.001	<0.001
	Summed PA (MET min/wk)	5882	0.0335538	2.29052	1.54 (0.88)	0.42 (1.59)	0.05 (3.31)	<0.001	<0.001
	Grip strength (kg)	6962	0.0231154	2.58489	1.53 (0.88)	0.42 (1.59)	0.05 (3.51)	<0.001	<0.001
	CRP (mg/dl)	6964	0.0922245	2.56263	1.54 (0.88)	0.46 (1.58)	0.05 (2.99)	<0.001	<0.001
	Cardiovascular fitness (METs)	1320	0.102594	4.22615	1.56 (0.67)	0.38 (1.65)	0.09 (5.39)	0.0213342	<0.001
	IFG-1 (mmol/L)	6984	0.0253112	2.75138	1.54 (0.83)	0.46 (1.58)	0.04 (2.84)	<0.001	<0.001
LDL	BMI (kg/m2)	7744	0.0716632	3.44576	3.25 (0.88)	0.21 (3.33)	0.08 (2.53)	0.00672913	<0.001
	Fat mass (%)	7649	0.0791718	3.33033	3.25 (0.88)	0.21 (3.34)	0.09 (2.63)	0.00249347	<0.001
	Skeletal muscle mass (%)	7641	0.0801897	3.20756	3.25 (0.88)	0.21 (3.34)	0.08 (2.54)	0.00268901	<0.001
	Summed PA (MET min/wk)	6550	0.0219358	3.32378	3.25 (0.92)	0.21 (3.32)	0.08 (2.29)	0.0307782	<0.001
	Grip strength (kg)	7745	0.0142547	3.44322	3.26 (0.92)	0.21 (3.32)	0.07 (2.05)	0.0531879	0.114763
	CRP (mg/dl)	7746	0.0395594	3.52444	3.25 (0.92)	0.21 (3.33)	0.08 (2.42)	0.0120177	<0.001
	Cardiovascular fitness (METs)	1408	0.0507465	4.04268e-09	3.29 (0.92)	0.42 (3.29)	0 (0)	0.650541	<0.001
	IFG-1 (mmol/L)	7769	0.0176107	3.57049	3.24 (0.92)	0.25 (3.33)	0.09 (2.6)	0.00648808	<0.001
Total:HDL cholesterol	BMI (kg/m2)	6956	0.214425	5.17842	3.54 (0.5)	0.13 (3.68)	0.14 (3.74)	0.0012385	<0.001
	Fat mass (%)	6867	0.198801	5.71825	3.54 (0.5)	0.13 (3.69)	0.16 (4.33)	0.000705214	<0.001
	Skeletal muscle mass (%)	6859	0.182738	5.96338	3.54 (0.5)	0.13 (3.7)	0.16 (4.44)	0.000795996	<0.001
	Summed PA (MET min/wk)	5879	0.0305168	4.16941	3.52 (0.5)	0.17 (3.63)	0.1 (2.88)	0.0247726	<0.001
	Grip strength (kg)	6959	0.0174249	5.70781	3.52 (0.5)	0.67 (3.66)	0.14 (3.96)	0.00246775	<0.001
	CRP (mg/dl)	6961	0.118819	5.37166	3.54 (0.5)	0.17 (3.67)	0.13 (3.56)	0.00414319	<0.001
	Cardiovascular fitness (METs)	1319	0.130717	4.11598	3.45 (0.33)	0.63 (3.61)	0.16 (4.53)	0.157713	<0.001
	IFG-1 (mmol/L)	6981	0.0211405	6.30701	3.52 (0.5)	0.67 (3.67)	0.15 (4.15)	0.00511083	<0.001

## Sheet: Table S8
Variable	N val	Dev exp	EDF	Minimum (IU (MC phase)	Maximum (IU (MC phase))	Variation (IU (%))	MC p-value	Interaction p-value
Fat mass (%)
Glucose	6866	0.0148743	9.29507e-09	4.74 (0.42)	4.74 (0.96)	0 (0)	0.562811	<0.001
	6866	0.0148743	0.805655	4.74 (0.58)	4.77 (0.08)	0.44 (0.02)	0.20614	<0.001
	6866	0.0148743	1.42286	4.75 (0.54)	4.8 (0.13)	0.91 (0.04)	0.089239	<0.001
	6866	0.0148743	0.972833	4.82 (0.29)	4.85 (0.75)	0.59 (0.03)	0.150355	<0.001
Triglyceride	7657	0.13307	3.07809e-09	0.94 (0.92)	0.94 (0.38)	0 (0)	0.889415	<0.001
	7657	0.13307	2.62248e-07	1.1 (0.63)	1.1 (0.17)	0 (0)	0.4031	<0.001
	7657	0.13307	6.80851	1.16 (0.79)	1.42 (0.63)	20.08 (0.26)	0.00279884	<0.001
	7657	0.13307	4.80387	1.45 (0.92)	1.59 (0.38)	9.36 (0.14)	0.0175514	<0.001
TyG index	6864	0.167016	1.07345e-07	4.4 (0.92)	4.4 (0.5)	0 (0)	0.827698	<0.001
	6864	0.167016	0.414532	4.46 (0.67)	4.47 (0.17)	0.1 (0)	0.277018	<0.001
	6864	0.167016	6.33943	4.5 (0.79)	4.57 (0.63)	1.6 (0.07)	0.0104031	<0.001
	6864	0.167016	3.86994	4.61 (0)	4.65 (0.71)	1.01 (0.05)	0.0116118	<0.001
Total cholesterol	7655	0.0457836	1.72244	5.16 (0.83)	5.29 (0.33)	2.53 (0.13)	0.00781019	<0.001
	7655	0.0457836	1.29946e-07	5.29 (0.92)	5.29 (0.33)	0 (0)	0.424518	<0.001
	7655	0.0457836	3.22201	5.41 (0.88)	5.6 (0.25)	3.48 (0.19)	0.00684694	<0.001
	7655	0.0457836	4.8543	5.45 (0.88)	5.64 (0.13)	3.6 (0.2)	0.0597835	<0.001
HDL	6865	0.13731	1.99966	1.68 (0.79)	1.73 (0.38)	3.15 (0.05)	0.0137191	<0.001
	6865	0.13731	1.96742	1.58 (0)	1.65 (0.46)	4.27 (0.07)	0.000282495	<0.001
	6865	0.13731	3.38909	1.49 (0.04)	1.55 (0.38)	4.04 (0.06)	0.0394463	<0.001
	6865	0.13731	3.84986	1.36 (0.88)	1.42 (0.5)	4.05 (0.06)	0.127025	<0.001
LDL	7644	0.0749998	1.34213	3.03 (0.79)	3.1 (0.29)	2.07 (0.06)	0.0623747	<0.001
	7644	0.0749998	0.000860656	3.18 (0.54)	3.18 (0.17)	0 (0)	0.672857	<0.001
	7644	0.0749998	2.99564	3.33 (0.83)	3.46 (0.21)	4.06 (0.14)	0.0123839	<0.001
	7644	0.0749998	2.70227e-08	3.52 (0.88)	3.52 (0.38)	0 (0)	0.664164	<0.001
Total:HDL cholesterol	6862	0.182926	6.17612e-09	3.14 (0.42)	3.14 (0.83)	0 (0)	0.9486	<0.001
	6862	0.182926	1.59637	3.33 (0.54)	3.43 (0.04)	2.98 (0.1)	0.0339	<0.001
	6862	0.182926	4.62962	3.63 (0.83)	3.87 (0.13)	6.51 (0.24)	0.00899364	<0.001
	6862	0.182926	0.411412	4.16 (0.54)	4.18 (0.08)	0.4 (0.02)	0.298669	<0.001
Sketelal muscle mass (%)
Glucose	6871	0.0139241	1.39229	4.72 (0.5)	4.77 (0.04)	1.05 (0.05)	0.0425188	<0.001
	6871	0.0139241	0.105557	4.75 (0.58)	4.75 (0.04)	0.05 (0)	0.349174	<0.001
	6871	0.0139241	1.6379e-08	4.78 (0.5)	4.78 (0.88)	0 (0)	0.972524	<0.001
	6871	0.0139241	0.255961	4.83 (0.29)	4.83 (0.79)	0.13 (0.01)	0.320246	<0.001
Triglyceride	7662	0.0692997	1.05381e-08	1.07 (0.88)	1.07 (0.42)	0 (0)	0.910687	<0.001
	7662	0.0692997	5.86589e-09	1.12 (0.29)	1.12 (0.79)	0 (0)	0.69205	<0.001
	7662	0.0692997	4.01707e-09	1.21 (0.58)	1.21 (0.17)	0 (0)	0.78875	<0.001
	7662	0.0692997	4.233	1.33 (0.92)	1.53 (0.63)	13.78 (0.2)	0.000462943	<0.001
TyG index	6869	0.0856543	2.71489e-08	4.45 (0.88)	4.45 (0.42)	0 (0)	0.857797	<0.001
	6869	0.0856543	7.46204e-08	4.47 (0.25)	4.47 (0.71)	0 (0)	0.857998	<0.001
	6869	0.0856543	6.594e-08	4.51 (0.58)	4.51 (0.17)	0 (0)	0.661769	<0.001
	6869	0.0856543	3.83215	4.56 (0.96)	4.63 (0.63)	1.47 (0.07)	0.000592051	<0.001
Total cholesterol	7660	0.0224114	1.10859	5.35 (0.83)	5.41 (0.29)	1.04 (0.06)	0.153754	0.327109
	7660	0.0224114	1.28405	5.35 (0.92)	5.42 (0.38)	1.34 (0.07)	0.0825049	0.327109
	7660	0.0224114	1.54758	5.33 (0.75)	5.43 (0.21)	1.83 (0.1)	0.035694	0.327109
	7660	0.0224114	4.51468	5.3 (0.96)	5.49 (0.17)	3.51 (0.19)	0.0450754	0.327109
HDL	6870	0.0938933	5.16056	1.62 (0.08)	1.69 (0.29)	4.17 (0.07)	0.0941292	<0.001
	6870	0.0938933	1.98166	1.58 (0.88)	1.65 (0.38)	4.34 (0.07)	0.000511688	<0.001
	6870	0.0938933	2.33623	1.53 (0)	1.59 (0.46)	4.02 (0.06)	0.00294282	<0.001
	6870	0.0938933	3.58495e-08	1.41 (0.88)	1.41 (0.42)	0 (0)	0.479502	<0.001
LDL	7649	0.023988	0.233191	3.22 (0.71)	3.23 (0.25)	0.23 (0.01)	0.322515	<0.001
	7649	0.023988	1.83182e-08	3.24 (0.96)	3.24 (0.46)	0 (0)	0.431977	<0.001
	7649	0.023988	1.84645	3.24 (0.67)	3.33 (0.17)	2.93 (0.1)	0.0159565	<0.001
	7649	0.023988	4.41663	3.31 (0.96)	3.46 (0.67)	4.23 (0.14)	0.0506243	<0.001
Total:HDL cholesterol	6867	0.0884158	1.14809e-08	3.35 (0.5)	3.35 (0)	0 (0)	0.809696	<0.001
	6867	0.0884158	0.577757	3.43 (0.38)	3.45 (0.88)	0.79 (0.03)	0.257973	<0.001
	6867	0.0884158	2.84928	3.49 (0.5)	3.69 (0.13)	5.53 (0.2)	0.00300769	<0.001
	6867	0.0884158	6.56174	3.89 (0.54)	4.16 (0.67)	6.79 (0.27)	0.0120147	<0.001
Summed PA (MET min/ wk)
Glucose	6583	0.00914964	4.5171	4.75 (0.38)	4.81 (0.88)	1.2 (0.06)	0.0286957	0.0459423
	6583	0.00914964	1.25301e-07	4.75 (0.38)	4.81 (0.88)	1.2 (0.06)	0.396196	0.0459423
	6583	0.00914964	4.72625	4.75 (0.38)	4.81 (0.88)	1.2 (0.06)	0.422057	0.0459423
Triglyceride	7328	0.0309998	0.622634	1.13 (0.5)	1.13 (0.04)	0 (0)	0.250254	NA
	7328	0.0309998	0.712635	1.13 (0.5)	1.13 (0.04)	0 (0)	0.237226	NA
	7328	0.0309998	6.4064e-09	1.13 (0.5)	1.13 (0.04)	0 (0)	0.953391	NA
TyG index	6581	0.0406296	0.673906	4.48 (0)	4.48 (0.58)	0 (0)	0.235044	<0.001
	6581	0.0406296	4.1475e-08	4.48 (0)	4.48 (0.58)	0 (0)	0.429322	<0.001
	6581	0.0406296	3.06616e-08	4.48 (0)	4.48 (0.58)	0 (0)	0.976533	<0.001
Total cholesterol	7326	0.0263128	1.81146	5.33 (0.79)	5.33 (0.29)	0 (0)	0.0142127	<0.001
	7326	0.0263128	4.09655	5.33 (0.79)	5.33 (0.29)	0 (0)	0.00185582	<0.001
	7326	0.0263128	5.88854e-08	5.33 (0.79)	5.33 (0.29)	0 (0)	0.45143	<0.001
HDL	6581	0.0310237	2.68714	1.58 (0.96)	1.63 (0.42)	3.04 (0.05)	0.0073627	<0.001
	6581	0.0310237	2.0202	1.58 (0.96)	1.63 (0.42)	3.04 (0.05)	0.000588013	<0.001
	6581	0.0310237	2.35274	1.58 (0.96)	1.63 (0.42)	3.04 (0.05)	0.00909381	<0.001
LDL	7315	0.0233661	0.894352	3.21 (0.54)	3.21 (0.13)	0 (0)	0.208992	NA
	7315	0.0233661	3.50988	3.21 (0.54)	3.21 (0.13)	0 (0)	0.0354754	NA
	7315	0.0233661	7.4757e-08	3.21 (0.54)	3.21 (0.13)	0 (0)	0.429865	NA
Total:HDL cholesterol	6578	0.0318671	3.43581	3.43 (0.46)	3.49 (0.96)	1.83 (0.06)	0.261159	<0.001
	6578	0.0318671	1.344	3.43 (0.46)	3.49 (0.96)	1.83 (0.06)	0.073285	<0.001
	6578	0.0318671	1.40801	3.43 (0.46)	3.49 (0.96)	1.83 (0.06)	0.0982759	<0.001
Cardiorespiratory fitness (METs)
Glucose	1319	0.0568877	2.27665	4.86 (0.08)	4.99 (0.67)	2.7 (0.13)	0.0447793	0.0214752
	1319	0.0568877	7.22899	4.73 (0.42)	5.01 (0.79)	5.79 (0.28)	0.164775	0.0214752
	1319	0.0568877	4.26514	4.73 (0.46)	4.94 (0.21)	4.41 (0.21)	0.0507006	0.0214752
	1319	0.0568877	3.32394e-08	4.81 (0.38)	4.81 (0.79)	0 (0)	0.42784	0.0214752
Triglyceride	1407	0.124198	6.30509	1.2 (0.25)	1.7 (0.08)	34.31 (0.5)	0.00143772	<0.001
	1407	0.124198	5.82454	1.08 (0.38)	1.38 (0.58)	24.7 (0.3)	0.0862585	<0.001
	1407	0.124198	1.40522	1.05 (0.96)	1.18 (0.5)	12.02 (0.13)	0.0478802	<0.001
	1407	0.124198	1.29485	0.94 (0.04)	1.06 (0.54)	12.2 (0.12)	0.0635592	<0.001
TyG index	1319	0.156594	6.12253	4.53 (0.25)	4.67 (0.08)	3.18 (0.15)	0.0137322	<0.001
	1319	0.156594	6.4957	4.46 (0.38)	4.6 (0.58)	3.04 (0.14)	0.0162453	<0.001
	1319	0.156594	1.26073	4.46 (0.96)	4.5 (0.46)	0.9 (0.04)	0.0831104	<0.001
	1319	0.156594	1.54784	4.4 (0.04)	4.46 (0.58)	1.18 (0.05)	0.0547926	<0.001
Total cholesterol	1408	0.0414041	2.41884e-09	5.59 (0.33)	5.59 (0.83)	0 (0)	0.72704	0.00100524
	1408	0.0414041	0.168066	5.41 (0.88)	5.43 (0.38)	0.28 (0.02)	0.338413	0.00100524
	1408	0.0414041	1.05263	5.31 (0.83)	5.44 (0.33)	2.33 (0.13)	0.142257	0.00100524
	1408	0.0414041	0.756413	5.27 (0.92)	5.35 (0.38)	1.55 (0.08)	0.22604	0.00100524
HDL	1320	0.114521	9.81122e-07	1.48 (0.79)	1.48 (0.33)	0 (0)	0.782789	<0.001
	1320	0.114521	7.1223	1.34 (0.88)	1.7 (0.42)	23.46 (0.36)	0.00130404	<0.001
	1320	0.114521	0.0360859	1.64 (0.63)	1.64 (0.13)	0.08 (0)	0.356176	<0.001
	1320	0.114521	5.71097	1.58 (0.13)	1.81 (0.33)	13.55 (0.23)	0.07101	<0.001
LDL	1408	0.0507637	3.4858	3.34 (0.29)	3.54 (0.71)	5.81 (0.2)	0.274929	<0.001
	1408	0.0507637	1.43937e-09	3.31 (0.79)	3.31 (0.25)	0 (0)	0.712658	<0.001
	1408	0.0507637	3.63935e-09	3.23 (0.88)	3.23 (0.38)	0 (0)	0.495954	<0.001
	1408	0.0507637	3.8293e-09	3.13 (0.88)	3.13 (0.33)	0 (0)	0.547481	<0.001
Total:HDL cholesterol	1319	0.138901	4.95035	3.69 (0.29)	4.16 (0.08)	11.9 (0.47)	0.0408467	<0.001
	1319	0.138901	7.34265	3.32 (0.38)	4.11 (0.88)	21.11 (0.78)	0.000341639	<0.001
	1319	0.138901	0.388471	3.37 (0.04)	3.4 (0.54)	1.08 (0.04)	0.286953	<0.001
	1319	0.138901	6.5331e-07	3.21 (0)	3.21 (0.63)	0 (0)	0.925134	<0.001
Grip strength (kg)
Glucose	6963	0.0116369	1.15873	4.74 (0.29)	4.78 (0.75)	0.71 (0.03)	0.148397	0.0861282
	6963	0.0116369	3.51255	4.76 (0.58)	4.84 (0.83)	1.72 (0.08)	0.179753	0.0861282
	6963	0.0116369	4.8136	4.73 (0.38)	4.84 (0.92)	2.33 (0.11)	0.0540177	0.0861282
	6963	0.0116369	0.327109	4.78 (0.67)	4.78 (0.17)	0.16 (0.01)	0.306939	0.0861282
Triglyceride	7758	0.0189164	1.3837	1.24 (0.92)	1.28 (0.38)	3.54 (0.04)	0.194257	NA
	7758	0.0189164	6.48873e-10	1.2 (0.79)	1.2 (0.29)	0 (0)	0.711663	NA
	7758	0.0189164	4.48668e-09	1.22 (0.08)	1.22 (0.63)	0 (0)	0.484215	NA
	7758	0.0189164	2.21912e-07	1.18 (0.25)	1.18 (0.71)	0 (0)	0.421031	NA
TyG index	6961	0.0293239	3.04333	4.5 (0.92)	4.54 (0.63)	0.76 (0.03)	0.155082	0.0177184
	6961	0.0293239	1.38286e-07	4.51 (0.83)	4.51 (0.29)	0 (0)	0.571732	0.0177184
	6961	0.0293239	2.92182e-07	4.51 (0.13)	4.51 (0.67)	0 (0)	0.393273	0.0177184
	6961	0.0293239	6.93134e-08	4.5 (0.25)	4.5 (0.67)	0 (0)	0.75787	0.0177184
Total cholesterol	7756	0.0218573	2.95482e-08	5.4 (0.83)	5.4 (0.29)	0 (0)	0.517423	0.435373
	7756	0.0218573	1.14299	5.34 (0.79)	5.4 (0.29)	1.17 (0.06)	0.105886	0.435373
	7756	0.0218573	2.15492	5.35 (0)	5.46 (0.42)	2.05 (0.11)	0.058921	0.435373
	7756	0.0218573	3.38331	5.27 (0.88)	5.47 (0.21)	3.79 (0.2)	0.0134235	0.435373
HDL	6962	0.0223639	1.26819	1.52 (0.88)	1.55 (0.46)	1.56 (0.02)	0.160306	0.189333
	6962	0.0223639	1.87723	1.54 (0.92)	1.6 (0.46)	3.7 (0.06)	0.00441665	0.189333
	6962	0.0223639	1.40864	1.55 (0.96)	1.58 (0.46)	2.28 (0.04)	0.046957	0.189333
	6962	0.0223639	1.72143	1.54 (0.83)	1.59 (0.38)	3.35 (0.05)	0.00776084	0.189333
LDL	7745	0.0144938	1.03707e-08	3.31 (0.71)	3.31 (0.21)	0 (0)	0.731627	0.0828706
	7745	0.0144938	0.0326218	3.26 (0.67)	3.26 (0.17)	0.03 (0)	0.361565	0.0828706
	7745	0.0144938	2.71135e-08	3.31 (0)	3.31 (0.5)	0 (0)	0.446944	0.0828706
	7745	0.0144938	3.7058	3.2 (0.88)	3.35 (0.21)	4.59 (0.15)	0.0419212	0.0828706
Total:HDL cholesterol	6959	0.0158368	3.58712	3.6 (0.5)	3.72 (0.17)	3.05 (0.11)	0.255803	0.236868
	6959	0.0158368	0.970556	3.55 (0.54)	3.6 (0.04)	1.55 (0.06)	0.135746	0.236868
	6959	0.0158368	0.352474	3.59 (0.42)	3.61 (0.83)	0.42 (0.02)	0.316619	0.236868
	6959	0.0158368	6.38446	3.48 (0.54)	3.69 (0.67)	5.78 (0.21)	0.178049	0.236868

## Sheet: Table S9
Variable (mmol/L)	N	mean ± SD	EDF	dev exp	Minimum (IU (MC phase))	Maximum (IU (MC phase))	Variation (mmol/L (%))	p-value
Glucose	7780	4.78 ± 0.49	1.29064	0.0097454	4.77 (0.46)	4.79 (0.96)	0.02 (0.42)	0.0766136
Triglyceride	8653	1.2 ± 0.66	4.07085	0.0218871	1.18 (0.92)	1.24 (0.67)	0.07 (5.46)	0.0625282
TyG index	7778	4.5 ± 0.23	3.57674	0.031621	4.5 (0.96)	4.52 (0.67)	0.02 (0.44)	0.109495
Total cholesterol	8651	5.37 ± 0.9	3.4091	0.0232467	5.32 (0.88)	5.44 (0.25)	0.12 (2.27)	<0.001
LDL	8638	3.27 ± 0.71	3.59691	0.017735	3.25 (0.88)	3.32 (0.21)	0.07 (2.13)	0.0133178
HDL	7779	1.55 ± 0.34	2.90341	0.0203857	1.53 (0.88)	1.59 (0.46)	0.06 (3.85)	<0.001
Total:HDL cholesterol	7776	3.59 ± 0.93	5.3168	0.0168309	3.51 (0.5)	3.65 (0.13)	0.14 (4.05)	<0.001

[truncated: 3 more sheets: Table S10, Table S11, Table S12]
